# Supplementary material for: Detection of SARS-CoV-2 Δ426 ORF8 Deletion Mutant Cluster in NGS Screening
Source: Microorganisms. 2023 Sep 23;11(10):2378. doi: 10.3390/microorganisms11102378 (PMC10609088; doi:10.3390/microorganisms11102378)
Supplement: Supplementary file 1 [file microorganisms-11-02378-s001.zip]

Archive with 4 entries (4 files):
- Suppl Fig 1.png
- __MACOSX/._Suppl Fig 1.png
- Suppl Fig 2.png
- __MACOSX/._Suppl Fig 2.png
